# Supplementary material for: Transcriptomic Analysis for Indica and Japonica Rice Varieties under Aluminum Toxicity
Source: Int J Mol Sci. 2019 Feb 25;20(4):997. doi: 10.3390/ijms20040997 (PMC6412857; doi:10.3390/ijms20040997)
Supplement: Supplementary file 1 [file ijms-20-00997-s001.zip]

Archive with 1 entries (1 files):
- ijms-442302-supplementary.xlsx
