# Supplementary material for: Transcriptomic Analysis for Indica and Japonica Rice Varieties under Aluminum Toxicity
Source: Int J Mol Sci. 2019 Feb 25;20(4):997. doi: 10.3390/ijms20040997 (PMC6412857; doi:10.3390/ijms20040997)
Supplement: Supplementary file 1 [file ijms-20-00997-s001.zip › ijms-442302-supplementary.xlsx]

## Sheet: Table S1
Table S1. Pathway enrichment analysis of differentially expressed genes using g:Profiler
category	term_name	term_id	adjusted_p_value__SG1	-log2(p-Value)'_SG1	adjusted_p_value__SG2	-log2(p-Value)'_SG2
Molecular Function	peroxidase activity	GO:0004601	0.00624819	7.32235	0.00024431	11.999
Molecular Function	oxidoreductase activity	GO:0016491	0.000258304	11.9186	0.0768465	3.70188
Molecular Function	oxidoreductase activity, acting on peroxide as acceptor	GO:0016684	0.00882915	6.82351	0.000304796	11.6799
Molecular Function	antioxidant activity	GO:0016209	0.00867452	6.849	0.000596152	10.712
Molecular Function	heme binding	GO:0020037	0.0045553	7.77824	0.000700825	10.4787
Molecular Function	tetrapyrrole binding	GO:0046906	0.00956387	6.70819	0.00106036	9.88123
Molecular Function	structural molecule activity	GO:0005198	0.00270034	8.53264	1	0
Molecular Function	transferase activity, transferring hexosyl groups	GO:0016758	0.0100634	6.63473	1	0
Molecular Function	structural constituent of ribosome	GO:0003735	0.0125497	6.3162	1	0
Molecular Function	transferase activity, transferring glycosyl groups	GO:0016757	0.0156649	5.99632	1	0
Molecular Function	catalytic activity	GO:0003824	0.0467724	4.4182	1	0
Biological Process	antibiotic metabolic process	GO:0016999	0.000249631	11.9679	1.60651e-06	19.2476
Biological Process	drug metabolic process	GO:0017144	0.000256144	11.9308	0.000144282	12.7588
Biological Process	hydrogen peroxide catabolic process	GO:0042744	0.000651991	10.5829	0.000236288	12.0472
Biological Process	drug catabolic process	GO:0042737	0.000840566	10.2164	0.000247042	11.983
Biological Process	cellular response to toxic substance	GO:0097237	0.0766071	3.70638	0.000270306	11.8531
Biological Process	hydrogen peroxide metabolic process	GO:0042743	0.00100178	9.96322	0.000300208	11.7018
Biological Process	antibiotic catabolic process	GO:0017001	0.00136838	9.51332	0.00035763	11.4492
Biological Process	response to toxic substance	GO:0009636	0.0683776	3.87033	0.000945267	10.047
Biological Process	cofactor catabolic process	GO:0051187	0.00285181	8.45391	0.00110508	9.82163
Biological Process	cellular oxidant detoxification	GO:0098869	0.150489	2.73227	0.00159887	9.28874
Biological Process	reactive oxygen species metabolic process	GO:0072593	0.00168919	9.20945	0.00163295	9.2583
Biological Process	cellular detoxification	GO:1990748	0.191376	2.38552	0.00188383	9.05211
Biological Process	oxidation-reduction process	GO:0055114	0.00218187	8.84022	0.0581281	4.10462
Biological Process	detoxification	GO:0098754	0.0983448	3.34601	0.00230199	8.7629
Biological Process	cellular carbohydrate metabolic process	GO:0044262	0.00238889	8.70945	0.789746	0.340539
Biological Process	cellular response to chemical stimulus	GO:0070887	0.931946	0.101682	0.00668605	7.22463
Biological Process	response to oxidative stress	GO:0006979	0.146951	2.7666	0.0162401	5.9443
Biological Process	carbohydrate metabolic process	GO:0005975	0.0172304	5.8589	1	0
Cellular Component	extracellular region	GO:0005576	1.52548e-07	22.6442	7.25275e-12	37.0046
Cellular Component	cell periphery	GO:0071944	1	0	0.00726044	7.10573
Cellular Component	ribosome	GO:0005840	0.00728897	7.10007	1	0
Cellular Component	cell wall	GO:0005618	0.515782	0.955167	0.00875755	6.83526
Cellular Component	external encapsulating structure	GO:0030312	0.63615	0.652561	0.0102715	6.60521
Cellular Component	apoplast	GO:0048046	0.042893	4.54311	0.0898555	3.47625

## Sheet: Table S2
Table S2. The information of differentially expressed genes being enriched uniquely in tolerant variety of SG 1 based on KEGG pathway
KEGG pathway	Protein name	Gene name
Amino sugar and necleotide sugar metabolism	UDP-arabinopyranose mutase 1(LOC4333393)	LOC_Os03g40270
	UDP-arabinopyranose mutase 3(LOC4343849)	LOC_Os07g41360
	UDP-glucose 4-epimerase 3(LOC4347638)	LOC_Os09g35800
	UDP-glucose 6-dehydrogenase 4(LOC4352146)	LOC_Os12g25690
	UTP--glucose-1-phosphate uridylyltransferase(LOC4328091)	LOC_Os02g02560
	acidic endochitinase(LOC4324117)	LOC_Os01g49320
	acidic endochitinase(LOC4327172)	LOC_Os01g47070
	bifunctional dTDP-4-dehydrorhamnose 3,5-epimerase/dTDP-4-dehydrorhamnose reductase(LOC9267465)	LOC_Os02g45540
	fructokinase-2(LOC4344497)	LOC_Os08g02120
	glucose-1-phosphate adenylyltransferase large subunit, chloroplastic/amyloplastic(LOC4339718)	LOC_Os05g50380
	glucose-1-phosphate adenylyltransferase small subunit, chloroplastic/amyloplastic-like(LOC4346656)	LOC_Os09g12660
	hexokinase-6(LOC4326547)	LOC_Os01g53930
	probable GDP-L-fucose synthase 1(LOC4341699)	LOC_Os06g44270
Butanoate metabolism	acetyl-CoA acetyltransferase, cytosolic 1(LOC4346520)	LOC_Os09g07830
	glutamate decarboxylase 1(LOC4332184)	LOC_Os03g13300
	hydroxymethylglutaryl-CoA synthase(LOC4331418)	LOC_Os03g02710
	hydroxymethylglutaryl-CoA synthase(LOC4347614)	LOC_Os09g34960
TCA cycle	dihydrolipoyllysine-residue acetyltransferase component 3 of pyruvate dehydrogenase complex, mitochondrial(LOC4339859)	LOC_Os06g01630
	dihydrolipoyllysine-residue acetyltransferase component 4 of pyruvate dehydrogenase complex, chloroplastic(LOC4345640)	LOC_Os08g33440
	malate dehydrogenase, cytoplasmic(LOC4348905)	LOC_Os10g33800
	malate dehydrogenase, mitochondrial(LOC4326249)	LOC_Os01g46070
	putative aconitate hydratase, cytoplasmic(LOC4331547)	LOC_Os03g04410
	pyruvate dehydrogenase E1 component subunit alpha-2, mitochondrial(LOC4340640)	LOC_Os06g13720
	pyruvate dehydrogenase E1 component subunit beta-3, chloroplastic(LOC4352803)	LOC_Os12g42230
Plant hormone signal transduction	ETHYLENE INSENSITIVE 3-like 3 protein(LOC4345992)	LOC_Os08g39830
	G-box-binding factor 4(LOC4325078)	LOC_Os01g64730
	abscisic acid receptor PYL2(LOC4341308)	LOC_Os06g36670
	abscisic acid receptor PYL4(LOC4339083)	LOC_Os05g39580
	auxin-responsive protein IAA13(LOC4334069)	LOC_Os03g53150
	auxin-responsive protein IAA15(LOC4337971)	LOC_Os05g08570
	auxin-responsive protein IAA26(LOC4347643)	LOC_Os09g35870
	auxin-responsive protein IAA30(LOC4352721)	LOC_Os12g40890
	auxin-responsive protein IAA31(LOC4352722)	LOC_Os12g40900
	auxin-responsive protein SAUR36-like(LOC4347154)	LOC_Os09g26610
	auxin-responsive protein SAUR71(LOC9271403)	LOC_Os06g45950
	indole-3-acetic acid-induced protein ARG7(LOC4337294)	LOC_Os04g56680
	probable indole-3-acetic acid-amido synthetase GH3.1(LOC4327043)	LOC_Os01g57610
	probable serine/threonine-protein kinase At4g35230(LOC4349455)	LOC_Os10g42110
	protein TIFY 11b(LOC4331834)	LOC_Os03g08330
	two-component response regulator ORR3(LOC4331245)	LOC_Os02g58350
Pyruvate metabolism	acetyl-CoA acetyltransferase, cytosolic 1(LOC4346520)	LOC_Os09g07830
	acetyl-coenzyme A synthetase, chloroplastic/glyoxysomal(LOC4335745)	LOC_Os04g33190
	dihydrolipoyllysine-residue acetyltransferase component 3 of pyruvate dehydrogenase complex, mitochondrial(LOC4339859)	LOC_Os06g01630
	dihydrolipoyllysine-residue acetyltransferase component 4 of pyruvate dehydrogenase complex, chloroplastic(LOC4345640)	LOC_Os08g33440
	malate dehydrogenase, cytoplasmic(LOC4348905)	LOC_Os10g33800
	malate dehydrogenase, mitochondrial(LOC4326249)	LOC_Os01g46070
	malate synthase(LOC9268154)	LOC_Os04g40990
	phosphoenolpyruvate carboxylase 1(LOC4325531)	LOC_Os01g11054
	pyruvate dehydrogenase E1 component subunit alpha-2, mitochondrial(LOC4340640)	LOC_Os06g13720
	pyruvate dehydrogenase E1 component subunit beta-3, chloroplastic(LOC4352803)	LOC_Os12g42230
	pyruvate kinase isozyme G, chloroplastic(LOC4349454)	LOC_Os10g42100
Ribosome	40S ribosomal protein S13-2-like(LOC4343679)	LOC_Os07g38540
	40S ribosomal protein S15-like(LOC4334438)	LOC_Os03g58430
	40S ribosomal protein S15a-1(LOC4342697)	LOC_Os07g10720
	40S ribosomal protein S16(LOC4349653)	LOC_Os12g03090
	40S ribosomal protein S18(LOC4342526)	LOC_Os03g58050
	40S ribosomal protein S19(LOC4333148)	LOC_Os03g31090
	40S ribosomal protein S24-1(LOC4324671)	LOC_Os01g52490
	40S ribosomal protein S26-like(LOC4339104)	LOC_Os05g39960
	40S ribosomal protein S3-2(LOC4333308)	LOC_Os03g38000
	40S ribosomal protein S4(LOC4328016)	LOC_Os02g01560
	40S ribosomal protein S5(LOC4350516)	LOC_Os11g29190
	40S ribosomal protein S6(LOC4343945)	LOC_Os07g42950
	40S ribosomal protein S8(LOC4329381)	LOC_Os02g28810
	40S ribosomal protein S9-2(LOC9268088)	LOC_Os11g38959
	40S ribosomal protein Sa-2(LOC4343909)	LOC_Os07g42450
	50S ribosomal protein L25(LOC4338257)	LOC_Os05g18750
	50S ribosomal protein L7/L12(LOC4339552)	LOC_Os05g48050
	60S acidic ribosomal protein P2A(LOC4326782)	LOC_Os01g09510
	60S ribosomal protein L12(LOC4336856)	LOC_Os04g50990
	60S ribosomal protein L15(LOC4333387)	LOC_Os03g40180
	60S ribosomal protein L17(LOC4346540)	LOC_Os09g08430
	60S ribosomal protein L22-2(LOC4332802)	LOC_Os03g22340
	60S ribosomal protein L37-1(LOC4328048)	LOC_Os02g02130
	60S ribosomal protein L7a(LOC4345279)	LOC_Os09g32976
	60S ribosomal protein L9(LOC4347422)	LOC_Os09g31180
	uncharacterized LOC4340949(LOC4340949)	LOC_Os06g23210
	uncharacterized LOC4343020(LOC4343020)	LOC_Os07g23244
	uncharacterized LOC4348590(LOC4348590)	LOC_Os10g26690
Synthesis and degradation of ketone bodies	acetyl-CoA acetyltransferase, cytosolic 1(LOC4346520)	LOC_Os09g07830
	hydroxymethylglutaryl-CoA synthase(LOC4331418)	LOC_Os03g02710
	hydroxymethylglutaryl-CoA synthase(LOC4347614)	LOC_Os09g34960
Terpenoid backbone biosynthesis	1-deoxy-D-xylulose-5-phosphate synthase 1, chloroplastic(LOC4338768)	LOC_Os05g33840
	3-hydroxy-3-methylglutaryl-coenzyme A reductase 3-like(LOC4347443)	LOC_Os09g31970
	acetyl-CoA acetyltransferase, cytosolic 1(LOC4346520)	LOC_Os09g07830
	diphosphomevalonate decarboxylase(LOC4328034)	LOC_Os02g01920
	farnesyl pyrophosphate synthase(LOC4339489)	LOC_Os05g46580
	geranylgeranyl diphosphate reductase, chloroplastic(LOC4330711)	LOC_Os02g51080
	hydroxymethylglutaryl-CoA synthase(LOC4331418)	LOC_Os03g02710
	hydroxymethylglutaryl-CoA synthase(LOC4347614)	LOC_Os09g34960
	isopentenyl-diphosphate Delta-isomerase I(LOC4343523)	LOC_Os07g36190
	putative dihydroflavonol-4-reductase(LOC9269735)	LOC_Os03g08624

## Sheet: Table S3
Table S3. The information of differentially expressed genes being enriched uniquely in tolerant variety of SG 2 based on KEGG pathway
KEGG pathway	Protein name	Gene name
Sulfur metabolism	cysteine synthase(LOC4334101)	LOC_Os03g53650
	persulfide dioxygenase ETHE1 homolog, mitochondrial(LOC4326319)	LOC_Os01g47690
	thiosulfate/3-mercaptopyruvate sulfurtransferase 1, mitochondrial(LOC4328418)	LOC_Os02g07044

## Sheet: Table S4
Table S4. The information of differentially expressed genes being enriched uniquely in sensitive variety of SG 1 based on KEGG pathway
KEGG pathway	Protein name	Gene name
Amino sugar and nucleotide sugar metabolism	UTP--glucose-1-phosphate uridylyltransferase(LOC4328091)	LOC_Os09g38030
	beta-hexosaminidase 3(LOC4338802)	LOC_Os05g02510
	glucose-1-phosphate adenylyltransferase small subunit, chloroplastic/amyloplastic(LOC4345339)	LOC_Os08g25734
	glucose-1-phosphate adenylyltransferase small subunit, chloroplastic/amyloplastic-like(LOC4346656)	LOC_Os09g12660
Metabolic pathway	1-Cys peroxiredoxin B(LOC4344046)	LOC_Os07g44440
	1-aminocyclopropane-1-carboxylate oxidase 1(LOC4347224)	LOC_Os11g08380
	1-aminocyclopropane-1-carboxylate synthase 1(LOC4333976)	LOC_Os03g51740
	V-type proton ATPase subunit E(LOC4326699)	LOC_Os11g06890
	allene oxide synthase 2(LOC4332121)	LOC_Os03g12500
	allene oxide synthase 3(LOC4328742)	LOC_Os02g12680
	beta-fructofuranosidase, insoluble isoenzyme 6(LOC4337312)	LOC_Os04g56920
	beta-glucosidase 22(LOC4338560)	LOC_Os05g30350
	beta-hexosaminidase 3(LOC4338802)	LOC_Os05g02510
	glucose-1-phosphate adenylyltransferase small subunit, chloroplastic/amyloplastic(LOC4345339)	LOC_Os09g12660
	glycine cleavage system H protein, mitochondrial(LOC4349114)	LOC_Os10g37180
	hydroxymethylglutaryl-CoA synthase(LOC4331418)	LOC_Os03g02710
	indole-3-glycerol phosphate synthase(LOC4346529)	LOC_Os09g08130
	isocitrate lyase(LOC4343441)	LOC_Os07g34520
	phosphoenolpyruvate carboxylase 1(LOC4325531)	LOC_Os01g11054
	phosphoinositide phospholipase C 2(LOC4337686)	LOC_Os05g03610
	probable trehalose-phosphate phosphatase 3(LOC4343959)	LOC_Os07g43160
Starch and sucrose metabolism	UTP--glucose-1-phosphate uridylyltransferase(LOC4328091)	LOC_Os09g38030
	beta-fructofuranosidase, insoluble isoenzyme 6(LOC4337312)	LOC_Os04g56920
	beta-glucosidase 22(LOC4338560)	LOC_Os05g30350
	glucose-1-phosphate adenylyltransferase small subunit, chloroplastic/amyloplastic(LOC4345339)	LOC_Os09g12660
	probable trehalose-phosphate phosphatase 3(LOC4343959)	LOC_Os07g43160
